# Supplementary material for: Structural Basis of Inhibition of DCLK1 by Ruxolitinib
Source: Int J Mol Sci. 2021 Aug 6;22(16):8488. doi: 10.3390/ijms22168488 (PMC8395186; doi:10.3390/ijms22168488)
Supplement: Supplementary file 1 [file ijms-22-08488-s001.zip]

Archive with 1 entries (1 files):
- ijms-1302819-supplementary.pdf
